# Supplementary material for: Genome-wide analyses of SWEET family proteins reveal involvement in fruit development and abiotic/biotic stress responses in banana
Source: Sci Rep. 2017 Jun 14;7:3536. doi: 10.1038/s41598-017-03872-w (PMC5471243; doi:10.1038/s41598-017-03872-w)
Supplement: Supplementary file 1 — Table S1-S13 [file 41598_2017_3872_MOESM1_ESM.xls]

## Sheet: S1
Table S1. Characteristics of SWEETs in banana
Gene name	Gene ID	Amino acid residues	Molecular mass (kDa)	pIs
SWEET1a	Ma05_p01170.1	257	28.303	9.44
SWEET1b	Ma11_p08590.2	249	27.431	9.38
SWEET2a	Ma01_p06300.1	240	26.397	8.24
SWEET2b	Ma01_p17080.2	240	26.627	8.64
SWEET4a	Ma03_p33350.1	274	29.695	9.22
SWEET4b	Ma04_p09070.1	253	28.287	9.45
SWEET4c	Ma07_p14600.1	262	28.578	9.49
SWEET4d	Ma08_p25780.1	252	27.598	9.39
SWEET4e	Ma10_p22270.1	260	28.453	9.46
SWEET6a	Ma06_p10730.1	235	25.8	9.49
SWEET7a	Ma10_p20310.1	178	19.565	9.15
SWEET7b	Ma06_p10740.1	171	19.097	9.83
SWEET14a	Ma02_p02110.1	282	31.625	7.56
SWEET14b	Ma03_p08840.1	262	28.894	9.25
SWEET14c	Ma03_p19510.1	281	31.384	9.21
SWEET14d	Ma06_p09590.1	288	32.272	5.86
SWEET14e	Ma06_p25150.1	275	30.625	7.66
SWEET14f	Ma08_p08910.1	281	31.46	9.16
SWEET14g	Ma08_p00630.1	284	31.763	8.98
SWEET14h	Ma09_p16440.1	256	27.931	9.1
SWEET14i	Ma10_p12090.1	288	31.748	6.9
SWEET14j	Ma11_p14130.1	333	37.418	9.01
SWEET16a	Ma11_p05270.1	240	26.165	7.73
SWEET16b	Ma03_p08030.1	294	32.023	9.52
SWEET17	Ma08_p10060.2	245	26.59	5.29

## Sheet: S2
Table S2. Ka/Ks analysis and estimated divergence time for the MaSWEET duplicated genes
Gene name	Sequence	Ka	Ks	Ka/Ks	Purifying selection
	Ma05_t01170.1-VS-Q8RZQ8.1.out.muscle	0.179395	2.11359	0.0848766	Yes
MaSWEET1a	Ma05_t01170.1-VS-GSMUB_Achr5T01000_001.out.muscle	0.00499678	0.052751	0.0947239	Yes
	Ma05_t01170.1-VS-AT1G21460.out.muscle	0.477523	0.369563	1.29213	No
	Ma11_t08590.2-VS-Q60EC2.1.out.muscle	0.397186	0.202564	1.96079	No
MaSWEET1b	Ma11_t08590.2-VS-GSMUB_Achr11T07790_001.out.muscle	0.0104511	0.0428899	0.243673	Yes
	Ma11_t08590.2-VS-AT1G21460.out.muscle	0.582523	0.230899	2.52285	No
	Ma01_t06300.1-VS-Q5JJY5.1.out.muscle	0.201681	1.67782	0.120204	Yes
MaSWEET2a	Ma01_t06300.1-VS-GSMUB_Achr1T15370_001.out.muscle	0.00823504	0.0354482	0.232312	Yes
	Ma01_t06300.1-VS-AT3G14770.out.muscle	0.519809	0.348282	1.4925	No
	Ma01_t17080.2-VS-Q5N8J1.1.out.muscle	0.390313	0.958067	0.407397	Yes
MaSWEET2b	Ma01_t17080.2-VS-GSMUB_Achr1T15370_001.out.muscle	0.112668	0.49666	0.226851	Yes
	Ma01_t17080.2-VS-AT3G14770.out.muscle	0.432818	0.743499	0.582136	Yes
	Ma03_t33350.1-VS-Q6K4V2.1.out.muscle	0.231696	3.7659	0.0615247	Yes
MaSWEET4a	Ma03_t33350.1-VS-GSMUB_Achr1T00330_001.out.muscle	0.0119474	0.0660636	0.180846	Yes
	Ma03_t33350.1-VS-AT3G28007.out.muscle	0.676346	0.533538	1.26766	No
	Ma04_t09070.1-VS-Q6K4V2.1.out.muscle	0.243153	3.6018	0.0675089	Yes
MaSWEET4b	Ma04_t09070.1-VS-GSMUB_Achr4T08250_001.out.muscle	0.0119298	0.0431819	0.276269	Yes
	Ma04_t09070.1-VS-AT3G28007.out.muscle	0.623594	0.56864	1.09664	No
	Ma07_t14600.1-VS-Q6K4V2.1.out.muscle	0.186731	3.57423	0.0522439	Yes
MaSWEET4c	Ma07_t14600.1-VS-GSMUB_Achr7T13320_001.out.muscle	0.00640648	0.00644307	0.99432	Yes
	Ma07_t14600.1-VS-AT3G28007.out.muscle	0.538417	0.511611	1.0524	No
	Ma08_t25780.1-VS-Q6K4V2.1.out.muscle	0.25122	3.74657	0.0670534	Yes
MaSWEET4d	Ma08_t25780.1-VS-GSMUB_Achr8T23600_001.out.muscle	0.00532361	0.0322728	0.164957	Yes
	Ma08_t25780.1-VS-AT3G28007.out.muscle	0.518553	0.576949	0.898784	Yes
	Ma10_t22270.1-VS-Q6K4V2.1.out.muscle	0.14847	3.62603	0.0409457	Yes
MaSWEET4e	Ma10_t22270.1-VS-GSMUB_Achr8T23600_001.out.muscle	0.234263	1.72691	0.135654	Yes
	Ma10_t22270.1-VS-AT3G28007.out.muscle	0.576793	0.554808	1.03963	No
	Ma06_t10730.1-VS-Q8LR09.1.out.muscle	0.229606	3.60021	0.0637757	Yes
MaSWEET6a	Ma06_t10730.1-VS-GSMUB_Achr6T09820_001.out.muscle	0.0127492	0.0556588	0.22906	Yes
	Ma06_t10730.1-VS-AT1G66770.out.muscle	0.453851	1.0894	0.416605	Yes
	Ma10_t20310.1-VS-Q0J361.2.out.muscle	0.241189	3.06898	0.0785892	Yes
MaSWEET7a	Ma10_t20310.1-VS-GSMUB_Achr10T19460_001.out.muscle	0.0125484	0.00929953	1.34936	No
	Ma10_t20310.1-VS-AT4G10850.out.muscle	0.400403	1.7608	0.227399	Yes
	Ma06_t10740.1-VS-Q0J349.2.out.muscle	0.262881	3.36659	0.0780853	Yes
MaSWEET7b	Ma06_t10740.1-VS-GSMUB_Achr10T19460_001.out.muscle	0.161566	0.805632	0.200546	Yes
	Ma06_t10740.1-VS-AT4G10850.out.muscle	0.410126	2.30249	0.178123	Yes
	Ma02_t02110.1-VS-Q2R3P9.1.out.muscle	0.250318	3.77818	0.0662538	Yes
MaSWEET14a	Ma02_t02110.1-VS-GSMUB_Achr3T08300_001.out.muscle	0.306966	1.59318	0.192675	Yes
	Ma02_t02110.1-VS-AT4G25010.out.muscle	0.478562	0.497958	0.961048	Yes
	Ma03_t08840.1-VS-Q2R3P9.1.out.muscle	0.315537	3.82333	0.0825292	Yes
MaSWEET14b	Ma03_t08840.1-VS-GSMUB_Achr3T08300_001.out.muscle	0.0184402	0.014802	1.24577	No
	Ma03_t08840.1-VS-AT4G25010.out.muscle	0.469432	0.700017	0.6706	Yes
	Ma03_t19510.1-VS-Q2R3P9.1.out.muscle	0.184432	3.71956	0.0495844	Yes
MaSWEET14c	Ma03_t19510.1-VS-GSMUB_Achr3T19480_001.out.muscle	0.0105101	0.0302663	0.347255	Yes
	Ma03_t19510.1-VS-AT4G25010.out.muscle	0.576494	0.299188	1.92686	No
	Ma06_t09590.1-VS-Q2R3P9.1.out.muscle	0.243673	3.84855	0.0633156	Yes
MaSWEET14d	Ma06_t09590.1-VS-GSMUB_Achr6T08730_001.out.muscle	0.0113189	0.0297802	0.380083	Yes
	Ma06_t09590.1-VS-AT4G25010.out.muscle	0.597922	0.378306	1.58052	No
	Ma06_t25150.1-VS-Q2R3P9.1.out.muscle	0.21787	3.71609	0.0586289	Yes
MaSWEET14e	Ma06_t25150.1-VS-GSMUB_Achr6T20570_001.out.muscle	0.0115318	0.0293081	0.393469	Yes
	Ma06_t25150.1-VS-AT4G25010.out.muscle	0.450871	0.759272	0.59382	Yes
	Ma08_t08910.1-VS-Q2R3P9.1.out.muscle	0.276043	3.74324	0.0737444	Yes
MaSWEET14f	Ma08_t08910.1-VS-GSMUB_Achr8T08040_001.out.muscle	0.0079617	0.100985	0.07884	Yes
	Ma08_t08910.1-VS-AT4G25010.out.muscle	0.541954	0.357865	1.51441	No
	Ma08_t00630.1-VS-Q2R3P9.1.out.muscle	0.247947	3.70236	0.0669699	Yes
MaSWEET14g	Ma08_t00630.1-VS-GSMUB_Achr8T00630_001.out.muscle	0.0131866	0.0447721	0.294527	Yes
	Ma08_t00630.1-VS-AT4G25010.out.muscle	0.367428	1.46946	0.250043	Yes
	Ma09_t16440.1-VS-Q2R3P9.1.out.muscle	0.342631	3.78981	0.0904084	Yes
MaSWEET14h	Ma09_t16440.1-VS-GSMUB_Achr9T15150_001.out.muscle	0.0293553	0.0970322	0.302532	Yes
	Ma09_t16440.1-VS-AT4G25010.out.muscle	0.660828	0.461089	1.43319	No
	Ma10_t12090.1-VS-Q2R3P9.1.out.muscle	0.215251	3.84094	0.0560413	Yes
MaSWEET14i	Ma10_t12090.1-VS-GSMUB_Achr10T12110_001.out.muscle	0.0142819	0.0468864	0.304607	Yes
	Ma10_t12090.1-VS-AT4G25010.out.muscle	0.581937	0.43331	1.343	No
	Ma11_t14130.1-VS-Q2R3P9.1.out.muscle	0.328528	3.85789	0.0851574	Yes
MaSWEET14j	Ma11_t14130.1-VS-GSMUB_Achr11T12180_001.out.muscle	0.0163578	0.0241202	0.678176	Yes
	Ma11_t14130.1-VS-AT4G25010.out.muscle	0.551124	0.610705	0.902439	Yes
	Ma11_t05270.1-VS-Q10LN5.1.out.muscle	0.320384	3.83385	0.0835672	Yes
MaSWEET16a	Ma11_t05270.1-VS-GSMUB_Achr3T07560_001.out.muscle	0.502087	0.473903	1.05947	No
	Ma11_t05270.1-VS-AT3G16690.out.muscle	0.455653	0.927842	0.491089	Yes
	Ma03_t08030.1-VS-Q10LN5.1.out.muscle	0.193405	3.78547	0.0510914	Yes
MaSWEET16b	Ma03_t08030.1-VS-GSMUB_Achr3T07560_001.out.muscle	0.00722682	0.0387775	0.186366	Yes
	Ma03_t08030.1-VS-AT3G16690.out.muscle	0.697349	0.44144	1.57971	No
MaSWEET17	Ma08_t10060.2-VS-GSMUB_Achr8T09070_001.out.muscle	0.00641733	0.0466707	0.137502	Yes
	Ma08_t10060.2-VS-AT4G15920.out.muscle	0.504168	0.456184	1.10519	No

## Sheet: S3
Table S3. Conserved amino acid motifs and functional annotation of banana MaSWEETs
Name	E-value	Position	Motif sequence	Annotation
1	1.6e-510	25	GN[IVA][IT][SA][FL][MGLV][VL]FL[SA]P[LIV]PTFYR[IV][YVW][RK]K[KG]S[TV]E[GQD]F[SHQ][SGP][VL]PY[VL][VA][TA]L[LF][NS][CA][ML]	Transmembrane helices (2) harboring one MtN3/saliva domain; Transmembrane regions (2)
2	1.9e-411	24	[LS][FT]L[NS][GA][IV][ACV]W[FT][AG]Y[GA]L[LI][TR][KF]D[LI][FY][VI]T[LI]PN[GV][LI]G[FV][AIV][FL][GA]V[AL]Q[LM][VI]LYAIY	Transmembrane helices (2) harboring one MtN3/saliva domain; Transmembrane regions (1)
3	1.2e-252	25	[TL][LT]L[AL]HT[GH][ES][RK]R[VS]L[VI][VL]G[WV][IL]C[VA][IS]F[SG][VTI][SC][MV][YF][AV][AS]PL	Transmembrane helix (1) harboring one MtN3/saliva domain; Transmembrane regions (1)
4	6.7e-276	24	[IV][MI][RK]LVIRT[KR]SVE[FY]MP[FL][SF]LS[FL][FA]	Transmembrane helix (1) harboring one MtN3/saliva domain; Transmembrane regions (1)
5	1.7e-179	24	[KH][PT][NHG][SA][IL]L[VL][IL]T[IV]N[GS][VFS]G[LC][VA]IE[ALT][VAI]Y	Transmembrane helix (1) harboring one MtN3/saliva domain
6	2.7e-63	16	LIYAPKKA[RK][AI][FK]TAK[LI][VF][ALV]L[LV]NV	Transmembrane helix (1); Transmembrane regions (1)
7	2.3e-38	8	MAGLSL[DQ][HR]P[LW][AP]F[TA]FG	NO
8	4.9e-35	22	LW[IV]YY[GA][LF][PL]	Transmembrane helix (1)
9	3.3e-21	5	ST[QAKV][RQ]Q[IKMV][KE][AEG][RGKV][KR][RMQ][KE][AIMT]E[MIL]GL[TVA][KDEN][PVT][NV][GV][SVR][KLS][GKL][DE][ADE][LNE][EKV]	NO

## Sheet: S4
Table S4. Expression data of MaSWEET genes in different tissues of BX and FJ bananas
Gene	BX-Root	BX-Leaf	BX-Fruit	FJ-Root	FJ-Leaf	FJ-Fruit
MaSWEET1a	2.45	0	13.2	2.43	0.12	2.58
MaSWEET1b	0	3.54	0	0	24.22	0
MaSWEET2a	1.12	0	0	0.7	0	0.07
MaSWEET4a	0	0	26.65	2.95*	0	0.36*
MaSWEET4b	14.34	33.36	18.8	63.15**	92.59	85.62*
MaSWEET4c	5.46	0.19	526.75	22.4*	0.68	10.22**
MaSWEET4d	44.85	0	0	44.14	0	0.08
MaSWEET7a	0	0	27.79	0	0	0*
MaSWEET14b	6.14	0	0	4.81	0	0
MaSWEET14c	20.87	4.12	33.37	35.12**	7.64	39.51
MaSWEET14d	15.77	0.17	22.97	35.78**	0.08*	103.76*
MaSWEET14e	0	0.12	0	0.05	0	0
MaSWEET14f	0	0.18	0	0	0.04*	0.12
MaSWEET14g	0.32	0	17.45	0	0.03	0.05**
MaSWEET14h	75.37	0.2	31.31	38.36**	0.03*	170.1
MaSWEET14i	0	0.1	0	0.05	0	0.48*
MaSWEET14j	0	0.15	0	0	0	0
MaSWEET16b	1.97	5.77	0.32	4.13*	1.16	0.92*
MaSWEET17	1.83	3.03	0.4	2.66	3.9	0

## Sheet: S5
Table S5. Expression data of MaSWEET genes in different stages of fruit development and ripening in BX and FJ bananas
Gene	BX-0DAF	BX-20DAF	BX-80DAF	BX-8DPH	BX-14DPH	FJ-0DAF	FJ-20DAF	FJ-80DAF	FJ-3DPH	FJ-6DPH
SWEET1a	211.09	182.38	13.2	4.53	352.85	154.58	340.45	2.58*	183.82**	3.55
SWEET1b	29.7	0	0	0	0	20.15	0	0	0.06	0
SWEET2a	42.39	3.6	0.49	0.06	0.4	0.48**	0.71	0.07	0.28*	0.05
SWEET4a	525.25	27.68	26.65	0.8	459.31	38.86*	45.13**	0.36*	8.64**	0.59*
SWEET4b	41.74	3.08	18.8	23	2.38	76.39	34.18**	85.62*	29.18	45.11*
SWEET4c	664.89	558.3	526.7	8.05	592.04	301.19**	520.63	10.22*	228.57**	6.85**
SWEET4d	49.43	0.06	0.37	0	0.38	0.06**	0.17	0.08	0.24	0
SWEET6a	48.75	0	0	0	0.06	0.03**	0.12	0	0	0
SWEET7a	50.08	32.33	27.79	0	9.81	12.37*	17.77*	0	3.4**	0*
SWEET14b	45.15	0	0	0	0.07	0**	0	0	0	0
SWEET14c	48.75	11.22	33.37	55.5	13.55	1.39**	0.36**	39.51	34.39	31.58**
SWEET14d	52.36	77.45	22.97	27.83	68.55	5.31**	11.37**	103.76	17.64**	79.57
SWEET14e	48.05	0	0	0	0	0**	0	0	0	0
SWEET14f	48	0.52	0.07	0	0.17	0.45**	0.03	0.12	0	0*
SWEET14g	80.52	17.94	17.45	0.06	31.85	27.89	53.39	0.05*	27.22**	0.58**
SWEET14h	235.5	22.91	31.31	96.58	200.9	0.16**	4.3*	170.1*	34.22**	177.76
SWEET14i	46.75	0	0	0	0	0**	0.05	0.48*	0	0.48
SWEET14j	48.05	0	0	0	0	0**	0	0	0	0
SWEET16b	50.9	1.39	0.35	0.81	5.23	4.5**	0.1	0.92	6.97**	6.68
SWEET17	49.76	0.2	1.18	1.07	0.39	4.77**	0.77	0*	0.63	0*

## Sheet: S6
Table S6. Expression data of MaSWEET genes after various abiotic stress treatments in BX and FJ bananas
Gene	BX-Cold	BX-Salt	BX-Osmotic	FJ-Cold	FJ-Salt	FJ-Osmotic
MaSWEET1a	0.22	0.03	0	1.58	0.2	0
MaSWEET1b	10.64	26.2	27.5	0.76	2.19	8.05
MaSWEET2a	0.2	0	0	0.37	0	0
MaSWEET4a	0.58	0	0.05	0.08	0	0
MaSWEET4b	15.94	97.14	48.98	21.2	161.81	196.12
MaSWEET4c	0.93	0.13	0.39	23.36	0.06	0
MaSWEET4d	102.9	0	0	87.34	0	0
MaSWEET6a	0.04	0	0	0	0	0
MaSWEET7a	0.04	0	0	0.1	0	0
MaSWEET14b	4.33	0	0	20.07	0	0
MaSWEET14c	1.64	6.2	6.59	1.02	25.57	33.49
MaSWEET14d	1.26	0	0	4.83	0	0
MaSWEET14e	0	0	0	0.08	0	0
MaSWEET14f	0.04	0	0	0.07	0	0
MaSWEET14g	0	0	0	0.03	0	0
MaSWEET14h	67.21	0	0.05	4.39	2.43	1.01
MaSWEET14i	0.59	0	0	0	0	0
MaSWEET16b	0.23	3.01	1.64	1.28	5.23	3.59
MaSWEET17	1.28	4.31	3.32	3.25	2.15	2.95

## Sheet: S7
Table S7. Expression data of MaSWEET genes after fungal disease infection in BX and FJ bananas
Gene	BX-0DPI	BX-2DPI	FJ-0DPI	FJ-2DPI
MaSWEET1a	0	1.72	0.75	4.49
MaSWEET2a	0	0.37	0	0.81
MaSWEET4a	0	0.42	6.37	0
MaSWEET4b	5.25	26.56	10.73	153.15
MaSWEET4c	14.21	0.21	30.36**	16.88
MaSWEET4d	103.74	162.47	84.66	92.48
MaSWEET7a	0	0	1.09	0
MaSWEET14b	15.56	0	11.48	0
MaSWEET14c	1.26	41.1	0	73.94
MaSWEET14d	6.16	20.05	5.39	68.8
MaSWEET14e	0	0.32	0	0**
MaSWEET14g	0	0.11	0	0
MaSWEET14h	20.77	132.94	35.23*	66.48
MaSWEET14i	0	0.31	0	0.09
MaSWEET16b	9.02	0.09	8.22	0.98
MaSWEET17	2.89	0	2.37	0

## Sheet: S8
Table S8. Correlation analysis between RNA-seq data and qRT-PCR data
A	MaSWEET4b
	RNA-seq data	qRT-PCR data
RNA-seq data	1
qRT-PCR data	0.8823	1
B	MaSWEET14c
	RNA-seq data	qRT-PCR data
RNA-seq data	1
qRT-PCR data	0.9729	1
C	MaSWEET1a
	RNA-seq data	qRT-PCR data
RNA-seq data	1
qRT-PCR data	0.9978	1
D	MaSWEET14g
	RNA-seq data	qRT-PCR data
RNA-seq data	1
qRT-PCR data	0.9997	1
E	SWEET4b
	RNA-seq data	qRT-PCR data
RNA-seq data	1
qRT-PCR data	0.8725	1
F	SWEET14d
	RNA-seq data	qRT-PCR data
RNA-seq data	1
qRT-PCR data	0.7493	1
G	SWEET14h
	RNA-seq data	qRT-PCR data
RNA-seq data	1
qRT-PCR data	0.8733	1
H	SWEET14g
	RNA-seq data	qRT-PCR data
RNA-seq data	1
qRT-PCR data	0.7769	1
I	SWEET4b
	RNA-seq data	qRT-PCR data
RNA-seq data	1
qRT-PCR data	0.9692	1
J	SWEET14c
	RNA-seq data	qRT-PCR data
RNA-seq data	1
qRT-PCR data	0.9978	1
K	SWEET4c
	RNA-seq data	qRT-PCR data
RNA-seq data	1
qRT-PCR data	0.9997	1
L	SWEET14d
	RNA-seq data	qRT-PCR data
RNA-seq data	1
qRT-PCR data	0.9995	1
M	SWEET4d
	RNA-seq data	qRT-PCR data
RNA-seq data	1
qRT-PCR data	-0.2461	1
N	SWEET14h
	RNA-seq data	qRT-PCR data
RNA-seq data	1
qRT-PCR data	-0.0598	1
O	SWEET4c
	RNA-seq data	qRT-PCR data
RNA-seq data	1
qRT-PCR data	-0.0617	1
P	SWEET14b
	RNA-seq data	qRT-PCR data
RNA-seq data	1
qRT-PCR data	0.9429	1

## Sheet: S9
Table S9. Expression data of the genes involved in SWEET-mediate interaction networks during fruit development in BX and FJ bananas
Gene name in Arabidopsis	Gene ID in Arabidopsis	Gene name in banana	Gene ID in banana	Gene expression during fruit development or ripening
				BX-0DAF	BX-20DAF	BX-8DPH	BX-14DPH	FJ-0DAF	FJ-20DAF	FJ-3DPH	FJ-6DPH
AtSWEET1	At1g21460	MaSWEET1b	Ma11_p08590.2	29.7	0	0	0	20.15	0	0.06	0
AtSWEET2	At3g14770	MaSWEET2a	Ma01_p06300.1	42.39	3.6	0.06	0.4	0.48	0.71	0.28	0.05
AtSWEET3	At5g53190	MaSWEET1a	Ma05_p01170.1	211.09	182.38	4.53	352.85	154.58	340.45	183.82	3.55
AtSWEET4	At3g28007	MaSWEET4c	Ma07_p14600.1	664.89	558.3	8.05	592.04	301.19	520.63	228.57	6.85
AtSWEET5 (AtVEX1)	At5g62850	MaSWEET4a	Ma03_p33350.1	525.25	27.68	0.8	459.31	38.86	45.13	8.64	0.59
AtSWEET6	At1g66770	MaSWEET6a	Ma06_p10730.1	48.75	0	0	0.06	0.03	0.12	0	0
AtSWEET7	At4g10850	MaSWEET7a	Ma10_p20310.1	50.08	32.33	0	9.81	12.37	17.77	3.4	0
AtSWEET8	At5g40260	MaSWEET4d	Ma08_p25780.1	49.43	0.06	0	0.38	0.06	0.17	0.24	0
AtSWEET9	At2g39060	MaSWEET14d	Ma06_p09590.1	52.36	77.45	27.83	68.55	5.31	11.37	17.64	79.57
AtSWEET10	At5g50790	MaSWEET14g	Ma08_p00630.1	80.52	17.94	0.06	31.85	27.89	53.39	27.22	0.58
AtSWEET11	At3g48470	MaSWEET14c	Ma03_p19510.1	48.75	11.22	55.5	13.55	1.39	0.36	34.39	31.58
AtSWEET12	At5g23660	MaSWEET14b	Ma03_p08840.1	45.15	0	0	0.07	0	0	0	0
AtSWEET13	At5g50800	MaSWEET14f	Ma08_p08910.1	48	0.52	0	0.17	0.45	0.03	0	0
AtSWEET14	At4g25010	MaSWEET14e	Ma06_p25150.1	48.05	0	0	0	0	0	0	0
AtSWEET15 (AtSAG29)	At5g13170	MaSWEET14h	Ma09_p16440.1	235.5	22.91	96.58	200.9	0.16	4.3	34.22	177.76
AtSWEET16	At3g16690	MaSWEET16b	Ma03_p08030.1	50.9	1.39	0.81	5.23	4.5	0.1	6.97	6.68
AtSWEET17	At4g15920	MaSWEET17	Ma08_p10060.2	49.76	0.2	1.07	0.39	4.77	0.77	0.63	0

## Sheet: S10
Table S10. The co-expression patterns of the gene pairs involved in SWEET-mediate interaction networks during early stage of fruit development in BX and FJ bananas
Banana varieties during fruit development	Co-expression patterns
	Uniformly up-regulation	Uniformly down-regulation	Negative correlation
	SWEET2:MaSWEET2a-SWEET17:MaSWEET17
	AtVEX1:MaSWEET4a-SWEET4:MaSWEET4c
	AtVEX1:MaSWEET4a-SWEET9:MaSWEET14d
	AtVEX1:MaSWEET4a-SWEET7:MaSWEET17
	SWEET6:MaSWEET6a-AtVEX1:MaSWEET4a
	SWEET6:MaSWEET6a-SWEET17:MaSWEET17
	SWEET6:MaSWEET6a-SWEET13:MaSWEET14f
	SWEET6:MaSWEET6a-SWEET11:MaSWEET14c
	SWEET6:MaSWEET6a-SWEET8:MaSWEET14d
	SWEET7:MaSWEET7a-SWEET11:MaSWEET14c
	SWEET7:MaSWEET7a-SWEET13:MaSWEET14f
	SWEET7:MaSWEET7a-SWEET17:MaSWEET17
	SWEET7:MaSWEET7a-SWEET16:MaSWEET16b
	SWEET7:MaSWEET7a-SWEET8:MaSWEET4d
	SWEET8:MaSWEET4d-AtVEX1:MaSWEET4a
	SWEET8:MaSWEET4d-SWEET16:MaSWEET16b
BX-0DAF	SWEET8:MaSWEET4d-SWEET9:MaSWEET14d
	SWEET8:MaSWEET4d-SWEET13:MaSWEET14f
	SWEET8:MaSWEET4d-SWEET11:MaSWEET14c
	SWEET10:MaSWEET14g-SWEET8:MaSWEET4d
	SWEET11:MaSWEET14c-SWEET9:MaSWEET14d
	SWEET11:MaSWEET14c-SWEET1:MaSWEET1b
	SWEET11:MaSWEET14c-SWEET3:MaSWEET1a
	SWEET12:MaSWEET14b-SWEET11:MaSWEET14c
	SWEET12:MaSWEET14b-SWEET17:MaSWEET17
	SWEET12:MaSWEET14b-AtVEX1:MaSWEET4a
	SWEET13:MaSWEET14f-SWEET9:MaSWEET14d
	SWEET13:MaSWEET14f-SWEET1:MaSWEET1b
	SWEET13:MaSWEET14f-SWEET3:MaSWEET1a
	SWEET13:MaSWEET14f-SWEET11:MaSWEET14c
	SWEET16:MaSWEET16b-SWEET4:MaSWEET4c
	SWEET16:MaSWEET16b-SWEET9:MaSWEET14d
	SWEET16:MaSWEET16b-SWEET1:MaSWEET1b
	SWEET17:MaSWEET17-SWEET16:MaSWEET16b
	SWEET17:MaSWEET17-SWEET9:MaSWEET14d
	SWEET17:MaSWEET17-SWEET1:MaSWEET1b
	SWEET17:MaSWEET17-SWEET13:MaSWEET14f
	SWEET17:MaSWEET17-SWEET11:MaSWEET14c
Total	38 gene pairs	0 gene pairs	0 gene pairs
	AtVEX1:MaSWEET4a-SWEET4:MaSWEET4c	SWEET2:MaSWEET2a-SWEET17:MaSWEET17	AtVEX1:MaSWEET4a-SWEET9:MaSWEET14d
		SWEET6:MaSWEET6a-SWEET17:MaSWEET17	AtVEX1:MaSWEET4a-SWEET7:MaSWEET17
		SWEET6:MaSWEET6a-SWEET13:MaSWEET14f	SWEET6:MaSWEET6a-AtVEX1:MaSWEET4a
		SWEET6:MaSWEET6a-SWEET11:MaSWEET14c	SWEET7:MaSWEET7a-SWEET11:MaSWEET14c
		SWEET6:MaSWEET6a-SWEET8:MaSWEET14d	SWEET7:MaSWEET7a-SWEET13:MaSWEET14f
		SWEET8:MaSWEET4d-SWEET16:MaSWEET16b	SWEET7:MaSWEET7a-SWEET17:MaSWEET17
		SWEET8:MaSWEET4d-SWEET9:MaSWEET14d	SWEET7:MaSWEET7a-SWEET16:MaSWEET16b
		SWEET8:MaSWEET4d-SWEET13:MaSWEET14f	SWEET7:MaSWEET7a-SWEET8:MaSWEET4d
FJ-0DAF		SWEET8:MaSWEET4d-SWEET11:MaSWEET14c	SWEET8:MaSWEET4d-AtVEX1:MaSWEET4a
		SWEET11:MaSWEET14c-SWEET9:MaSWEET14d	SWEET10:MaSWEET14g-SWEET8:MaSWEET4d
		SWEET12:MaSWEET14b-SWEET11:MaSWEET14c	SWEET11:MaSWEET14c-SWEET1:MaSWEET1b
		SWEET12:MaSWEET14b-SWEET17:MaSWEET17	SWEET11:MaSWEET14c-SWEET3:MaSWEET1a
		SWEET13:MaSWEET14f-SWEET9:MaSWEET14d	SWEET12:MaSWEET14b-AtVEX1:MaSWEET4a
		SWEET13:MaSWEET14f-SWEET11:MaSWEET14c	SWEET13:MaSWEET14f-SWEET1:MaSWEET1b
		SWEET16:MaSWEET16b-SWEET9:MaSWEET14d	SWEET13:MaSWEET14f-SWEET3:MaSWEET1a
		SWEET17:MaSWEET17-SWEET16:MaSWEET16b	SWEET16:MaSWEET16b-SWEET4:MaSWEET4c
		SWEET17:MaSWEET17-SWEET9:MaSWEET14d	SWEET16:MaSWEET16b-SWEET1:MaSWEET1b
		SWEET17:MaSWEET17-SWEET13:MaSWEET14f	SWEET17:MaSWEET17-SWEET1:MaSWEET1b
		SWEET17:MaSWEET17-SWEET11:MaSWEET14c
Total	1 gene pairs	19 gene pairs	18 gene pairs
	AtVEX1:MaSWEET4a-SWEET4:MaSWEET4c	SWEET2:MaSWEET2a-SWEET17:MaSWEET17	AtVEX1:MaSWEET4a-SWEET7:MaSWEET17
	AtVEX1:MaSWEET4a-SWEET9:MaSWEET14d	SWEET6:MaSWEET6a-SWEET17:MaSWEET17	SWEET6:MaSWEET6a-AtVEX1:MaSWEET4a
	SWEET7:MaSWEET7a-SWEET11:MaSWEET14c	SWEET6:MaSWEET6a-SWEET13:MaSWEET14f	SWEET6:MaSWEET6a-SWEET11:MaSWEET14c
	SWEET11:MaSWEET14c-SWEET9:MaSWEET14d	SWEET6:MaSWEET6a-SWEET8:MaSWEET14d	SWEET7:MaSWEET7a-SWEET13:MaSWEET14f
	SWEET11:MaSWEET14c-SWEET3:MaSWEET1a	SWEET8:MaSWEET4d-SWEET16:MaSWEET16b	SWEET7:MaSWEET7a-SWEET17:MaSWEET17
		SWEET8:MaSWEET4d-SWEET13:MaSWEET14f	SWEET7:MaSWEET7a-SWEET16:MaSWEET16b
		SWEET12:MaSWEET14b-SWEET17:MaSWEET17	SWEET7:MaSWEET7a-SWEET8:MaSWEET4d
		SWEET13:MaSWEET14f-SWEET1:MaSWEET1b	SWEET8:MaSWEET4d-AtVEX1:MaSWEET4a
		SWEET16:MaSWEET16b-SWEET1:MaSWEET1b	SWEET8:MaSWEET4d-SWEET9:MaSWEET14d
		SWEET17:MaSWEET17-SWEET16:MaSWEET16b	SWEET8:MaSWEET4d-SWEET11:MaSWEET14c
BX-20DAF		SWEET17:MaSWEET17-SWEET1:MaSWEET1b	SWEET10:MaSWEET14g-SWEET8:MaSWEET4d
		SWEET17:MaSWEET17-SWEET13:MaSWEET14f	SWEET11:MaSWEET14c-SWEET1:MaSWEET1b
			SWEET12:MaSWEET14b-SWEET11:MaSWEET14c
			SWEET12:MaSWEET14b-AtVEX1:MaSWEET4a
			SWEET13:MaSWEET14f-SWEET9:MaSWEET14d
			SWEET13:MaSWEET14f-SWEET3:MaSWEET1a
			SWEET13:MaSWEET14f-SWEET11:MaSWEET14c
			SWEET16:MaSWEET16b-SWEET4:MaSWEET4c
			SWEET16:MaSWEET16b-SWEET9:MaSWEET14d
			SWEET17:MaSWEET17-SWEET9:MaSWEET14d
			SWEET17:MaSWEET17-SWEET11:MaSWEET14c
Total	5 gene pairs	12 gene pairs	21 gene pairs
	AtVEX1:MaSWEET4a-SWEET4:MaSWEET4c	SWEET2:MaSWEET2a-SWEET17:MaSWEET17	AtVEX1:MaSWEET4a-SWEET7:MaSWEET17
	AtVEX1:MaSWEET4a-SWEET9:MaSWEET14d	SWEET6:MaSWEET6a-SWEET17:MaSWEET17	SWEET6:MaSWEET6a-AtVEX1:MaSWEET4a
		SWEET6:MaSWEET6a-SWEET13:MaSWEET14f	SWEET7:MaSWEET7a-SWEET11:MaSWEET14c
		SWEET6:MaSWEET6a-SWEET11:MaSWEET14c	SWEET7:MaSWEET7a-SWEET13:MaSWEET14f
		SWEET6:MaSWEET6a-SWEET8:MaSWEET14d	SWEET7:MaSWEET7a-SWEET17:MaSWEET17
		SWEET8:MaSWEET4d-SWEET16:MaSWEET16b	SWEET7:MaSWEET7a-SWEET16:MaSWEET16b
		SWEET8:MaSWEET4d-SWEET13:MaSWEET14f	SWEET7:MaSWEET7a-SWEET8:MaSWEET4d
		SWEET8:MaSWEET4d-SWEET11:MaSWEET14c	SWEET8:MaSWEET4d-AtVEX1:MaSWEET4a
FJ-20DAF		SWEET11:MaSWEET14c-SWEET1:MaSWEET1b	SWEET8:MaSWEET4d-SWEET9:MaSWEET14d
		SWEET12:MaSWEET14b-SWEET11:MaSWEET14c	SWEET10:MaSWEET14g-SWEET8:MaSWEET4d
		SWEET12:MaSWEET14b-SWEET17:MaSWEET17	SWEET11:MaSWEET14c-SWEET9:MaSWEET14d
		SWEET13:MaSWEET14f-SWEET11:MaSWEET14c	SWEET11:MaSWEET14c-SWEET3:MaSWEET1a
		SWEET16:MaSWEET16b-SWEET1:MaSWEET1b	SWEET12:MaSWEET14b-AtVEX1:MaSWEET4a
		SWEET17:MaSWEET17-SWEET16:MaSWEET16b	SWEET13:MaSWEET14f-SWEET9:MaSWEET14d
		SWEET17:MaSWEET17-SWEET1:MaSWEET1b	SWEET13:MaSWEET14f-SWEET1:MaSWEET1b
		SWEET17:MaSWEET17-SWEET13:MaSWEET14f	SWEET13:MaSWEET14f-SWEET3:MaSWEET1a
		SWEET17:MaSWEET17-SWEET11:MaSWEET14c	SWEET16:MaSWEET16b-SWEET4:MaSWEET4c
			SWEET16:MaSWEET16b-SWEET9:MaSWEET14d
			SWEET17:MaSWEET17-SWEET9:MaSWEET14d
Total	2 gene pairs	17 gene pairs	19 gene pairs

[truncated: 3 more sheets: S11, S12, S13]
